# Supplementary material for: Fluorescent 4‑Nitrobenzo-2-oxa-1,3-diazole-Coupled Bile Acids as Probe Substrates of Hepatic and Intestinal Bile Acid Transporters of the Solute Carrier Families SLC10 and SLCO
Source: J Med Chem. 2025 May 17;68(11):11724–45. doi: 10.1021/acs.jmedchem.5c00589 (PMC12169615; doi:10.1021/acs.jmedchem.5c00589)
Supplement: Supplementary file 2 [file jm5c00589_si_002.csv]

Signature nomenclature	SMILES	Derivate name	Excitation-emission-spectra	Specific transport ratio NTCP (25µM/10 min uptake) [Ratio]	Specific transport ratio mNtcp (25µM/10 min uptake) [Ratio]	Specific transport ratio ASBT (25µM/10 min uptake) [Ratio]	Specific transport ratio mAsbt (25µM/10 min uptake) [Ratio]	Km [µM] NTCP	Km [µM] mNtcp	Km [µM] ASBT	Km [µM] mAsbt	Vmax [RFU/10 min] NTCP	Vmax [RFU/10 min] mNtcp	Vmax [RFU/10 min] ASBT	Vmax [RFU/10 min] mAsbt	NTCP, IC50 Cyclosporin A [µM]	mNtcp, IC50 Cyclosporin A [µM]	ASBT, IC50 Troglitazone [µM]	mAsbt, IC50 Troglitazone [µM]	LogP(o/w)	Nomenclature
1a	C[C@@]12[C@](CC[C@]2([H])[C@@H](CCC(OC)=O)C)([H])[C@]3([H])[C@H](O)C[C@]4([H])C[C@H](O)CC[C@]4(C)[C@@]3([H])C[C@@H]1O																				Methyl-3alpha,7alpha,12alpha-trihydroxy-5beta-cholan-24-oate
1b	C[C@@]12[C@](CC[C@]2([H])[C@@H](CCC(OC)=O)C)([H])[C@]3([H])CC[C@]4([H])C[C@H](O)CC[C@]4(C)[C@@]3([H])C[C@@H]1O																				Methyl-3alpha,7alpha-dihydroxy-5beta-cholan-24-oate
1c	C[C@@]12[C@](CC[C@]2([H])[C@@H](CCC(OC)=O)C)([H])[C@]3([H])[C@H](O)C[C@]4([H])C[C@H](O)CC[C@]4(C)[C@@]3([H])CC1																				Methyl-3alpha,12alpha-dihydroxy-5beta-cholan-24-oate
2a	C[C@@]12[C@](CC[C@]2([H])[C@@H](CCC(OC)=O)C)([H])[C@]3([H])[C@H](O)C[C@]4([H])C[C@H](OS(=O)(C)=O)CC[C@]4(C)[C@@]3([H])C[C@@H]1O																				Methyl-7alpha,12alpha-dihydroxy-3alpha-[(methylsulfonyl)oxy]-5beta-cholan-24-oate
2b	C[C@@]12[C@](CC[C@]2([H])[C@@H](CCC(OC)=O)C)([H])[C@]3([H])CC[C@]4([H])C[C@H](OS(=O)(C)=O)CC[C@]4(C)[C@@]3([H])C[C@@H]1O																				Methyl-7alpha-hydroxy-3alpha-[(methylsulfonyl)oxy]-5beta-cholan-24-oate
2c	C[C@@]12[C@](CC[C@]2([H])[C@@H](CCC(OC)=O)C)([H])[C@]3([H])[C@H](O)C[C@]4([H])C[C@H](OS(=O)(C)=O)CC[C@]4(C)[C@@]3([H])CC1																				Methyl-12alpha-hydroxy-3alpha-[(methylsulfonyl)oxy]-5beta-cholan-24-oate
3a	C[C@@]12[C@](CC[C@]2([H])[C@@H](CCC(OC)=O)C)([H])[C@]3([H])[C@H](O)C[C@]4([H])C[C@@H](N=[N+]=[N-])CC[C@]4(C)[C@@]3([H])C[C@@H]1O																				Methyl-3beta-azido-7alpha,12alpha-dihydroxy-5beta-cholan-24-oate
3b	C[C@@]12[C@](CC[C@]2([H])[C@@H](CCC(OC)=O)C)([H])[C@]3([H])CC[C@]4([H])C[C@@H](N=[N+]=[N-])CC[C@]4(C)[C@@]3([H])C[C@@H]1O																				Methyl-3beta-azido-7alpha-hydroxy-5beta-cholan-24-oate
3c	C[C@@]12[C@](CC[C@]2([H])[C@@H](CCC(OC)=O)C)([H])[C@]3([H])[C@H](O)C[C@]4([H])C[C@@H](N=[N+]=[N-])CC[C@]4(C)[C@@]3([H])CC1																				Methyl-3beta-azido-12alpha-hydroxy-5beta-cholan-24-oate
3d	C[C@@]12[C@](CC[C@]2([H])[C@@H](CCC(OC)=O)C)([H])[C@]3([H])[C@H](O)C[C@]4([H])C[C@H](N=[N+]=[N-])CC[C@]4(C)[C@@]3([H])C[C@@H]1O																				Methyl-3alpha-azido-7alpha,12alpha-dihydroxy-5beta-cholan-24-oate
4a	C[C@@]12[C@](CC[C@]2([H])[C@@H](CCC(OC)=O)C)([H])[C@]3([H])[C@H](O)C[C@]4([H])C[C@@H](N)CC[C@]4(C)[C@@]3([H])C[C@@H]1O																				Methyl-3beta-amino-7alpha,12alpha-dihydroxy-5beta-cholan-24-oate
4b	C[C@@]12[C@](CC[C@]2([H])[C@@H](CCC(OC)=O)C)([H])[C@]3([H])CC[C@]4([H])C[C@@H](N)CC[C@]4(C)[C@@]3([H])C[C@@H]1O																				Methyl-3beta-amino-7alpha-hydroxy-5beta-cholan-24-oate
4c	C[C@@]12[C@](CC[C@]2([H])[C@@H](CCC(OC)=O)C)([H])[C@]3([H])[C@H](O)C[C@]4([H])C[C@@H](N)CC[C@]4(C)[C@@]3([H])CC1																				Methyl-3beta-amino-12alpha-hydroxy-5beta-cholan-24-oate
4d	C[C@@]12[C@](CC[C@]2([H])[C@@H](CCC(OC)=O)C)([H])[C@]3([H])[C@H](O)C[C@]4([H])C[C@H](N)CC[C@]4(C)[C@@]3([H])C[C@@H]1O																				Methyl-3alpha-amino-7alpha,12alpha-dihydroxy-5beta-cholan-24-oate
5a	C[C@@]12[C@](CC[C@]2([H])[C@@H](CCC(OC)=O)C)([H])[C@]3([H])[C@H](O)C[C@]4([H])C[C@@H](NC5=CC=C([N+]([O-])=O)C6=NON=C56)CC[C@]4(C)[C@@]3([H])C[C@@H]1O																				Methyl-7alpha,12alpha-dihydroxy-3beta-[(7-nitro-2,1,3-benzoxadiazol-4-yl)amino]-5beta-cholan-24-oate
5b	C[C@@]12[C@](CC[C@]2([H])[C@@H](CCC(OC)=O)C)([H])[C@]3([H])CC[C@]4([H])C[C@@H](NC5=CC=C([N+]([O-])=O)C6=NON=C56)CC[C@]4(C)[C@@]3([H])C[C@@H]1O																				Methyl-7alpha-hydroxy-3beta-[(7-nitro-2,1,3-benzoxadiazol-4-yl)amino]-5beta-cholan-24-oate
5c	C[C@@]12[C@](CC[C@]2([H])[C@@H](CCC(OC)=O)C)([H])[C@]3([H])[C@H](O)C[C@]4([H])C[C@@H](NC5=CC=C([N+]([O-])=O)C6=NON=C56)CC[C@]4(C)[C@@]3([H])CC1																				Methyl-12alpha-hydroxy-3beta-[(7-nitro-2,1,3-benzoxadiazol-4-yl)amino]-5beta-cholan-24-oate
5d	C[C@@]12[C@](CC[C@]2([H])[C@@H](CCC(OC)=O)C)([H])[C@]3([H])[C@H](O)C[C@]4([H])C[C@H](NC5=CC=C([N+]([O-])=O)C6=NON=C56)CC[C@]4(C)[C@@]3([H])C[C@@H]1O																				Methyl-7alpha,12alpha-dihydroxy-3alpha-[(7-nitro-2,1,3-benzoxadiazol-4-yl)amino]-5beta-cholan-24-oate
6a	C[C@@]12[C@](CC[C@]2([H])[C@@H](CCC(O)=O)C)([H])[C@]3([H])[C@H](O)C[C@]4([H])C[C@@H](NC5=CC=C([N+]([O-])=O)C6=NON=C56)CC[C@]4(C)[C@@]3([H])C[C@@H]1O	3beta-NBD-CA	468nm/538nm	2x	2x	ns	2x													2.583	7alpha,12alpha-Dihydroxy-3beta-[(7-nitro-2,1,3-benzoxadiazol-4-yl)amino]-5beta-cholan-24-oate
6b	C[C@@]12[C@](CC[C@]2([H])[C@@H](CCC(O)=O)C)([H])[C@]3([H])CC[C@]4([H])C[C@@H](NC5=CC=C([N+]([O-])=O)C6=NON=C56)CC[C@]4(C)[C@@]3([H])C[C@@H]1O	3beta-NBD-CDCA	468nm/538nm	ns	<2x	<2x	<2x													3.373	7alpha-Hydroxy-3beta-[(7-nitro-2,1,3-benzoxadiazol-4-yl)amino]-5beta-cholan-24-oate
6c	C[C@@]12[C@](CC[C@]2([H])[C@@H](CCC(O)=O)C)([H])[C@]3([H])[C@H](O)C[C@]4([H])C[C@@H](NC5=CC=C([N+]([O-])=O)C6=NON=C56)CC[C@]4(C)[C@@]3([H])CC1	3beta-NBD-DCA	468nm/538nm	ns	<2x	<2x	<2x													2.147	12alpha-Hydroxy-3beta-[(7-nitro-2,1,3-benzoxadiazol-4-yl)amino]-5beta-cholan-24-oate
6d	C[C@@]12[C@](CC[C@]2([H])[C@@H](CCC(O)=O)C)([H])[C@]3([H])[C@H](O)C[C@]4([H])C[C@H](NC5=CC=C([N+]([O-])=O)C6=NON=C56)CC[C@]4(C)[C@@]3([H])C[C@@H]1O	3alpha-NBD-CA	468nm/538nm	ns	2x	ns	4x													2.808	7alpha,12alpha-Dihydroxy-3alpha-[(7-nitro-2,1,3-benzoxadiazol-4-yl)amino]-5beta-cholan-24-oate
7	C[C@@]12[C@](CC[C@]2([H])[C@@H](CCC(OC)=O)C)([H])[C@]3([H])[C@H](O)C[C@]4([H])C[C@@H](OS(=O)(C)=O)CC[C@]4(C)[C@@]3([H])C[C@@H]1O																				Methyl-7alpha,12alpha-dihydroxy-3beta-[(methylsulfonyl)oxy]-5beta-cholan-24-oate
8	C[C@@]12[C@](CC[C@]2([H])[C@@H](CCC(OC)=O)C)([H])[C@]3([H])[C@H](O)C[C@]4([H])C[C@@H](OC(C(F)(F)F)=O)CC[C@]4(C)[C@@]3([H])C[C@@H]1O																				Methyl-7alpha,12alpha-dihydroxy-3beta-[(trifluoroacetyl)oxy]-5beta-cholan-24-oate
10	[O-]S(CCNC(OC(C)(C)C)=O)(=O)=O.CCCC[N+](CCCC)(CCCC)CCCC																				Tetrabutylammonium-2-[(tert-butoxycarbonyl)amino]ethane sulfonic acid
11	O=S(CCNC(OC(C)(C)C)=O)(OCC(F)(F)F)=O																				2,2,2-Trifluorethyl-2-[[1,1-dimethylethoxy)carbonyl]amino]ethane-sulfonate
12	NCCS(OCC(F)(F)F)(=O)=O																				2,2,2-Trifluorethyl-2-aminoethane sulfonate
13a	C[C@@]12[C@](CC[C@]2([H])[C@@H](CCC(NCCS(OCC(F)(F)F)(=O)=O)=O)C)([H])[C@]3([H])[C@H](O)C[C@]4([H])C[C@@H](NC5=CC=C([N+]([O-])=O)C6=NON=C56)CC[C@]4(C)[C@@]3([H])C[C@@H]1O																				7alpha,12alpha-Dihydroxy-3beta-[(7-nitro-2,1,3-benzoxadiazol-4-yl)amino]-5beta-oxocholane-24-yl]amino] ethane trifluoroethane sulfonic acid ester
13b	C[C@@]12[C@](CC[C@]2([H])[C@@H](CCC(NCCS(OCC(F)(F)F)(=O)=O)=O)C)([H])[C@]3([H])CC[C@]4([H])C[C@@H](NC5=CC=C([N+]([O-])=O)C6=NON=C56)CC[C@]4(C)[C@@]3([H])C[C@@H]1O																				7alpha-Hydroxy-3beta-[(7-nitro-2,1,3-benzoxadiazol-4-yl)amino]-5beta-oxocholane-24-yl]amino] ethane trifluoroethane sulfonic acid ester
13d	C[C@@]12[C@](CC[C@]2([H])[C@@H](CCC(NCCS(OCC(F)(F)F)(=O)=O)=O)C)([H])[C@]3([H])[C@H](O)C[C@]4([H])C[C@H](NC5=CC=C([N+]([O-])=O)C6=NON=C56)CC[C@]4(C)[C@@]3([H])C[C@@H]1O																				7alpha,12alpha-Dihydroxy-3alpha-[(7-nitro-2,1,3-benzoxadiazol-4-yl)amino]-5beta-oxocholane-24-yl]amino] ethane trifluoroethane sulfonic acid ester
14a	C[C@@]12[C@](CC[C@]2([H])[C@@H](CCC(NCCS([O-])(=O)=O)=O)C)([H])[C@]3([H])[C@H](O)C[C@]4([H])C[C@@H](NC5=CC=C([N+]([O-])=O)C6=NON=C56)CC[C@]4(C)[C@@]3([H])C[C@@H]1O.[Na+]	3beta-NBD-TCA	468nm/538nm	12x	20x	ns	18x	29.5	20.6	-	20	24712	27562	-	35190					0.14	7alpha,12alpha-Dihydroxy-3beta-[(7-nitro-2,1,3-benzoxadiazol-4-yl)amino]-5beta-oxocholan-24yl]amino]ethane sulfonic acid
14b	C[C@@]12[C@](CC[C@]2([H])[C@@H](CCC(NCCS([O-])(=O)=O)=O)C)([H])[C@]3([H])CC[C@]4([H])C[C@@H](NC5=CC=C([N+]([O-])=O)C6=NON=C56)CC[C@]4(C)[C@@]3([H])C[C@@H]1O.[Na+]	3beta-NBD-TCDCA	470nm/540nm	5x	3x	ns	4x	17.1	56.9	-	21.2	17371	48820	-	20535					0.708	7alpha-Hydroxy-3beta-[(7-nitro-2,1,3-benzoxadiazol-4-yl)amino]-5beta-oxocholan-24-yl]amino]ethane sulfonic acid
14d	C[C@@]12[C@](CC[C@]2([H])[C@@H](CCC(NCCS([O-])(=O)=O)=O)C)([H])[C@]3([H])[C@H](O)C[C@]4([H])C[C@H](NC5=CC=C([N+]([O-])=O)C6=NON=C56)CC[C@]4(C)[C@@]3([H])C[C@@H]1O.[Na+]	3alpha-NBD-TCA	468nm/538nm	9x	30x	2x	14x	20	9.5	-	11.1	25742	52588	-	32567					0.027	7alpha,12alpha-Dihydroxy-3alpha-[(7-nitro-2,1,3-benzoxadiazol-4-yl)amino]-5beta-oxocholan-24-yl]amino]ethane sulfonic acid
15a	C[C@@]12[C@](CC[C@]2([H])[C@@H](CCC(NCC(OC)=O)=O)C)([H])[C@]3([H])[C@H](O)C[C@]4([H])C[C@@H](NC5=CC=C([N+]([O-])=O)C6=NON=C56)CC[C@]4(C)[C@@]3([H])C[C@@H]1O																				7alpha,12alpha-Dihydroxy-3beta-[(7-nitro-2,1,3-benzoxadiazol-4-yl)amino]-5beta-oxocholan-24-yl]glycine methyl ester
15d	C[C@@]12[C@](CC[C@]2([H])[C@@H](CCC(NCC(OC)=O)=O)C)([H])[C@]3([H])[C@H](O)C[C@]4([H])C[C@H](NC5=CC=C([N+]([O-])=O)C6=NON=C56)CC[C@]4(C)[C@@]3([H])C[C@@H]1O																				7alpha,12alpha-Dihydroxy-3alpha-[(7-nitro-2,1,3-benzoxadiazol-4-yl)amino]-5beta-oxocholan-24-yl]glycine methyl ester
16a	C[C@@]12[C@](CC[C@]2([H])[C@@H](CCC(NCC(O)=O)=O)C)([H])[C@]3([H])[C@H](O)C[C@]4([H])C[C@@H](NC5=CC=C([N+]([O-])=O)C6=NON=C56)CC[C@]4(C)[C@@]3([H])C[C@@H]1O	3beta-NBD-GCA	468nm/538nm	15x	14x	ns	5x	43.1	17.2	-	3.5	29152	26736	-	7175					-0.01	7alpha,12alpha-Dihydroxy-3beta-[(7-nitro-2,1,3-benzoxadiazol-4-yl)amino]-5beta-oxocholan-24-yl]glycine
16d	C[C@@]12[C@](CC[C@]2([H])[C@@H](CCC(NCC(O)=O)=O)C)([H])[C@]3([H])[C@H](O)C[C@]4([H])C[C@H](NC5=CC=C([N+]([O-])=O)C6=NON=C56)CC[C@]4(C)[C@@]3([H])C[C@@H]1O	3alpha-NBD-GCA	468nm/538nm	27x	26x	3x	39x	36.8	5.2	14.5	14.5	50932	40662	3945	94113	2.8	2.7	19.5	18.9	0.462	7alpha,12alpha-Dihydroxy-3alpha-[(7-nitro-2,1,3-benzoxadiazol-4-yl)amino]-5beta-oxocholan-24-yl]glycine
